# Supplementary material for: Expression of high mobility group B1 and toll-like receptor-nuclear factor κB signaling pathway in chronic subdural hematomas
Source: PLoS One. 2020 Jun 1;15(6):e0233643. doi: 10.1371/journal.pone.0233643 (PMC7263617; doi:10.1371/journal.pone.0233643)
Supplement: S1 Raw Images — (ZIP) [file pone.0233643.s001.zip]

Archive with 25 entries (22 files):
- S1 raw image/
- S1 raw image/.DS_Store
- __MACOSX/
- __MACOSX/S1 raw image/
- __MACOSX/S1 raw image/._.DS_Store
- S1 raw image/beta-actin.tif
- __MACOSX/S1 raw image/._beta-actin.tif
- S1 raw image/IkBa.tif
- S1 raw image/IkBe.tif
- __MACOSX/S1 raw image/._IkBe.tif
- S1 raw image/IKKbeta.tif
- __MACOSX/S1 raw image/._IKKbeta.tif
- S1 raw image/Ikkgamma.tif
- S1 raw image/IRAK4.tif
- __MACOSX/S1 raw image/._IRAK4.tif
- S1 raw image/IRF3.tif
- __MACOSX/S1 raw image/._IRF3.tif
- S1 raw image/MyD88.tif
- S1 raw image/NFkBp65.tif
- __MACOSX/S1 raw image/._NFkBp65.tif
- S1 raw image/Tak1.tif
- S1 raw image/TLR4.tif
- __MACOSX/S1 raw image/._TLR4.tif
- S1 raw image/TRAF-6.tif
- __MACOSX/S1 raw image/._TRAF-6.tif
